# Supplementary material for: Compounds Released by the Biocontrol Yeast Hanseniaspora opuntiae Protect Plants Against Corynespora cassiicola and Botrytis cinerea
Source: Front Microbiol. 2018 Jul 17;9:1596. doi: 10.3389/fmicb.2018.01596 (PMC6056754; doi:10.3389/fmicb.2018.01596)
Supplement: Supplementary file 1 [file Data_Sheet_1.XLSX]

## Sheet: DEGs pval 0,05
GeneNames	Mock (FPKM)	HoFs-treated (FPKM)	log2(Fold_change) normalized	z-score	p-value	q-value(Benjamini et al. 1995)	q-value(Storey et al. 2003)	Signature(p-value < 0.001)
AT3G62400.1	29	0	-5,84988186826323	-5,59501776503192	2.205991803448e-08	3.17707535746582e-06	3.17707535746582e-06	TRUE
AT3G04870.1	28	0	-5,79925579519326	-5,49815056786659	3.83795164241223e-08	5.3293771503594e-06	5.3120739777933e-06	TRUE
AT4G00050.1	28	0	-5,79925579519326	-5,49815056786659	3.83795164241223e-08	5.3293771503594e-06	5.3120739777933e-06	TRUE
AT4G25080.1	26	0	-5,69234059127675	-5,29772038822894	1.17257338393696e-07	1.50562660714557e-05	1.50562660714557e-05	TRUE
AT3G46130.4	24	0	-5,57686337385681	-5,08742001703951	3.62967381751405e-07	4.37098855481989e-05	4.37098855481989e-05	TRUE
AT3G60820.3	19	0	-5,23982838657924	-4,50879133555277	6.5197993640538e-06	0.000620399658235744	0.000619551623595406	TRUE
AT5G01017.1	18	0	-5,16182587457797	-4,38203787622763	1.17574362431713e-05	0.00103987449594687	0.00103987449594687	TRUE
AT1G10430.1	16	0	-4,99190087313566	-4,11481724638511	3.87486293086251e-05	0.00302537374986573	0.00302537374986573	TRUE
AT4G31990.2	14	0	-4,79925579519326	-3,82613649656559	0.000130170130655501	0.00887864427175044	0.00886446113393614	TRUE
AT5G53620.1	14	0	-4,79925579519326	-3,82613649656559	0.000130170130655501	0.00887864427175044	0.00886446113393614	TRUE
AT3G05165.1	13	0	-4,69234059127675	-3,67223014607815	0.000240442993332509	0.0151404502300811	0.0151181191825441	TRUE
AT3G18750.5	13	0	-4,69234059127675	-3,67223014607815	0.000240442993332509	0.0151404502300811	0.0151181191825441	TRUE
AT1G18330.1	12	0	-4,57686337385681	-3,51089432594339	0.000446601894460193	0.0254867988766239	0.0253717418637756	TRUE
AT2G35736.1	12	0	-4,57686337385681	-3,51089432594339	0.000446601894460193	0.0254867988766239	0.0253717418637756	TRUE
AT2G48020.2	12	0	-4,57686337385681	-3,51089432594339	0.000446601894460193	0.0254867988766239	0.0253717418637756	TRUE
AT4G27440.2	12	0	-4,57686337385681	-3,51089432594339	0.000446601894460193	0.0254867988766239	0.0253717418637756	TRUE
AT3G04184.1	11	0	-4,45133249177296	-3,34112462728253	0.000834397598993831	0.0431155995698267	0.0430634015073935	TRUE
AT5G18630.2	11	0	-4,45133249177296	-3,34112462728253	0.000834397598993831	0.0431155995698267	0.0430634015073935	TRUE
AT4G18740.4	13	1	-3,69234059127675	-3,43636992850857	0.000589565370093069	0.0323881078957056	0.0323881078957056	TRUE
AT5G59320.1	24	3	-2,99190087313566	-4,27163359167917	1.9404622483621e-05	0.00162199814995444	0.00162199814995444	TRUE
AT2G45960.3	55	9	-2,60333558521801	-6,01864786393289	1.7588000974614e-09	2.9518759116055e-07	2.93014589043414e-07	TRUE
AT2G14610.1	28	5	-2,4773277003059	-4,17666903968372	2.9580893487682e-05	0.00238832100261342	0.00238832100261342	TRUE
AT3G20470.1	48	9	-2,4069383724145	-5,37839856011875	7.51513051339251e-08	1.00745287354064e-05	1.00745287354064e-05	TRUE
AT1G68010.3	134	26	-2,35755034545234	-8,87785765858809	6.81603839943622e-19	2.46243827938954e-16	2.46243827938954e-16	TRUE
AT3G57260.1	54	11	-2,28735675666183	-5,53475735038479	3.11659515415403e-08	4.39935269607902e-06	4.39935269607902e-06	TRUE
AT2G32690.5	86	19	-2,17023811439417	-6,76305489650069	1.35112011973515e-11	2.9689819950675e-09	2.9689819950675e-09	TRUE
AT2G05520.4	112	26	-2,09881607705217	-7,55698374401413	4.12523500761344e-14	1.20451211215453e-11	1.20451211215453e-11	TRUE
AT1G16720.3	42	10	-2,06229020102706	-4,57592707795528	4.74115684383516e-06	0.000470036084308588	0.000470036084308588	TRUE
AT1G02205.1	34	9	-1,90943871294369	-3,91428319274796	9.06731676300305e-05	0.00635756107905954	0.00635756107905954	TRUE
AT2G38530.1	39	11	-1,81787147336061	-4,05503448794664	5.01269064022093e-05	0.00382958784933008	0.00382958784933008	TRUE
AT2G05540.1	45	13	-1,78331425132424	-4,29867749317337	1.71820273994945e-05	0.00147675368556543	0.00147675368556543	TRUE
AT5G46110.1	293	94	-1,63206887588027	-10,3061066722785	6.6126147579699e-25	3.35590198966973e-22	3.35590198966973e-22	TRUE
AT4G38520.1	31	10	-1,62416908863517	-3,34031834505048	0.000836824057388645	0.0430843110706255	0.0430843110706255	TRUE
AT3G58610.1	35	12	-1,53622138935947	-3,40865560521171	0.000652838408687307	0.0352284827371391	0.0352284827371391	TRUE
AT1G75750.1	262	96	-1,44036137395195	-8,89139368245586	6.03471570542482e-19	2.25666605721281e-16	2.25666605721281e-16	TRUE
AT1G75040.1	128	48	-1,4069383724145	-6,10549532205938	1.02482356571117e-09	1.77594425228729e-07	1.77594425228729e-07	TRUE
AT1G02205.3	57	24	-1,23982838657924	-3,69576766506866	0.000219223381473946	0.0141170585381183	0.0141170585381183	TRUE
AT3G16670.1	58	25	-1,20602567848851	-3,64771097146697	0.000264587034319443	0.0165386294326068	0.0165386294326068	TRUE
AT1G62515.1	76	33	-1,19543426722079	-4,14651051936962	3.37580677136965e-05	0.00267491900861502	0.00267491900861502	TRUE
AT2G34070.1	73	32	-1,18172543201568	-4,02679476540915	5.65423445029552e-05	0.00424366222915666	0.00424366222915666	TRUE
AT1G49500.1	53	24	-1,1348588269777	-3,32188668121294	0.000894109979408715	0.0454843775921164	0.0454843775921164	TRUE
AT2G36120.1	144	66	-1,11743175521952	-5,40799066936415	6.37357441939684e-08	8.65304068467794e-06	8.65304068467794e-06	TRUE
AT1G51680.3	56	26	-1,09881607705217	-3,32688075409013	0.00087823947043535	0.0447839098381088	0.0447839098381088	TRUE
AT2G37180.1	133	62	-1,09298699824997	-5,10519453592975	3.30454385556741e-07	4.07146544979303e-05	4.07146544979303e-05	TRUE
AT1G79510.1	61	29	-1,06465721557097	-3,38426783648163	0.000713683467837537	0.0382215153692389	0.0382215153692389	TRUE
AT1G62510.1	115	57	-1,00450090991529	-4,43023995250489	9.4128292975047e-06	0.00086109208788117	0.00086109208788117	TRUE
AT1G78850.1	106	53	-0,991900873135658	-4,20916337340816	2.56318009617311e-05	0.00210131475961268	0.00210131475961268	TRUE
AT2G05520.1	303	152	-0,987147343165025	-7,08882561250983	1.35254829904311e-12	3.64931227773468e-10	3.64931227773468e-10	TRUE
AT4G37800.1	81	41	-0,974198871402199	-3,62486735600753	0.000289109799729272	0.0178103334717614	0.0178103334717614	TRUE
AT2G36830.1	484	246	-0,968249605071013	-8,81737560870174	1.17173654461574e-18	4.16259407474741e-16	4.16259407474741e-16	TRUE
AT5G64040.2	114	58	-0,966809892172828	-4,2732483604666	1.92645672439893e-05	0.00161663090868359	0.00161663090868359	TRUE
AT4G33666.1	311	159	-0,959788687981906	-7,01597307782992	2.28354025690063e-12	5.726313008922e-10	5.726313008922e-10	TRUE
AT3G26570.2	84	43	-0,957953541212321	-3,64006673057185	0.000272567393183044	0.0169381165763749	0.0169381165763749	TRUE
AT2G06850.1	176	93	-0,912173680664925	-5,0573521182379	4.25117855504694e-07	4.92466689678399e-05	4.92466689678399e-05	TRUE
AT5G25980.2	1066	564	-0,910341243496041	-12,4305243371679	1.78459935114717e-35	1.46302827575776e-32	1.46302827575776e-32	TRUE
AT1G01620.1	341	182	-0,897734161961135	-6,94599573881897	3.75800111924037e-12	9.10247657461459e-10	9.10247657461459e-10	TRUE
AT4G05320.8	102	55	-0,882966501582493	-3,74556212100739	0.00017999030009598	0.0117323952493756	0.0117323952493756	TRUE
AT1G01620.2	140	76	-0,873256376637039	-4,34727444735894	1.3783970031092e-05	0.00119433057403547	0.00119433057403547	TRUE
AT1G55490.2	94	52	-0,846050006672204	-3,46744445900161	0.00052543231298896	0.0293182977784285	0.0293182977784285	TRUE
AT5G35630.1	408	230	-0,818836164162779	-7,02570940562102	2.12981320282789e-12	5.40440100217578e-10	5.40440100217578e-10	TRUE
AT1G12520.1	147	83	-0,816533786625098	-4,20644220640429	2.59422385986685e-05	0.0021186161522246	0.0021186161522246	TRUE
AT2G26690.1	187	106	-0,810874878460096	-4,71618708828338	2.40305481892057e-06	0.000247444992585952	0.000247444992585952	TRUE
AT2G39800.4	268	153	-0,800602220900778	-5,58458299056953	2.34261631929032e-08	3.32885778971155e-06	3.32885778971155e-06	TRUE
AT1G68010.2	222	127	-0,797632052713599	-5,06640139432584	4.05406599692074e-07	4.77416666985445e-05	4.77416666985445e-05	TRUE
AT3G16240.1	1075	621	-0,783572359391999	-10,9835271056471	4.5865892633226e-28	2.71564305965892e-25	2.71564305965892e-25	TRUE
AT3G01500.2	289	167	-0,783122263162285	-5,6899089169029	1.27107153120612e-08	1.89460767046562e-06	1.89460767046562e-06	TRUE
AT2G37170.1	403	233	-0,782350757009345	-6,71371565005881	1.8972987149423e-11	4.08494162717123e-09	4.08494162717123e-09	TRUE
AT4G14400.3	100	58	-0,777776067782811	-3,32693245812263	0.000878076536319602	0.0448829769104372	0.0447839098381088	TRUE
AT5G44020.1	130	78	-0,728866467301864	-3,58506195695207	0.000336998192923176	0.02029128949762	0.02029128949762	TRUE
AT3G16370.1	179	108	-0,720829148236446	-4,16630790505909	3.09572516550929e-05	0.00247136261808354	0.00247136261808354	TRUE
AT5G65730.1	228	138	-0,71626643052223	-4,67615100193886	2.92309401439312e-06	0.000299546869792256	0.000299546869792256	TRUE
AT4G35100.2	495	300	-0,714366897606749	-6,87497299853938	6.2001601724422e-12	1.40591929867665e-09	1.40591929867665e-09	TRUE
AT1G73870.1	167	102	-0,703179823638215	-3,93770363573361	8.22651103938854e-05	0.00596422050355669	0.00596422050355669	TRUE
AT5G26000.1	1679	1034	-0,691266917757754	-12,3087823085233	8.12396274244658e-35	6.18436663768746e-32	6.18436663768746e-32	TRUE
AT4G23400.1	253	156	-0,68949222896772	-4,76383814440813	1.89944883537101e-06	0.000201426626497179	0.000201426626497179	TRUE
AT2G38540.1	894	573	-0,633640565562071	-8,31238446970901	9.3797953425947e-17	3.0758513496524e-14	3.0758513496524e-14	TRUE
AT1G72610.1	2002	1290	-0,625971781661035	-12,311898129819	7.81630054526496e-35	6.1705350415675e-32	6.1705350415675e-32	TRUE
AT5G48930.1	225	147	-0,606009719516331	-4,00604885349364	6.17428841439975e-05	0.00460157194241016	0.00460157194241016	TRUE
AT1G65930.1	207	136	-0,597924989384644	-3,79648603122485	0.00014676162834998	0.00980634516702137	0.00980634516702137	TRUE
AT2G39730.3	203	136	-0,569773949070496	-3,60013397149294	0.000318053265016471	0.0193142602388207	0.0193142602388207	TRUE
AT1G66100.1	678	457	-0,560991981213932	-6,4894613420088	8.61438061141189e-11	1.76553387242543e-08	1.76553387242543e-08	TRUE
AT2G25080.1	368	249	-0,55546089712459	-4,73762242910985	2.16240219910404e-06	0.000223745645018944	0.000223745645018944	TRUE
AT2G26500.1	480	326	-0,550063314513099	-5,36349998120056	8.16246602360983e-08	1.08739352058277e-05	1.08739352058277e-05	TRUE
AT2G05520.6	309	211	-0,542264712332848	-4,24769787280511	2.15978384297136e-05	0.00178433304701297	0.00178433304701297	TRUE
AT2G10940.1	586	402	-0,535606036378979	-5,78525025444734	7.24044579341397e-09	1.11833407309144e-06	1.11833407309144e-06	TRUE
AT3G59400.1	444	306	-0,528928896793112	-4,97836587957131	6.412335397948e-07	7.19362784248745e-05	7.19362784248745e-05	TRUE
AT2G46820.1	413	286	-0,522027507776715	-4,74437408364845	2.09152028180004e-06	0.000219609629589004	0.000219609629589004	TRUE
AT1G10960.1	708	492	-0,516991917879415	-6,15826208323495	7.35475703024404e-10	1.32853089914959e-07	1.32853089914959e-07	TRUE
AT1G29660.1	210	146	-0,516321831921763	-3,3490631826652	0.000810853025167365	0.042361108410398	0.042361108410398	TRUE
AT2G34430.1	2165	1512	-0,509809758528674	-10,6407810231012	1.92508845601582e-26	1.00081123024335e-23	1.00081123024335e-23	TRUE
AT3G01500.3	742	522	-0,499270253186576	-6,10714214283092	1.01430900555895e-09	1.77213085684337e-07	1.77213085684337e-07	TRUE
AT2G28190.1	776	549	-0,491151376317586	-6,15270409342407	7.61728497481917e-10	1.36439016166614e-07	1.36439016166614e-07	TRUE
AT4G04610.1	236	168	-0,482226499718739	-3,33559151809595	0.000851181320418405	0.0437179032402851	0.0436855109927761	TRUE
AT1G21500.1	282	203	-0,466116308349275	-3,53433874707364	0.000408796790578983	0.0240704519093675	0.0240704519093675	TRUE
AT3G53420.2	2601	1878	-0,461770209424874	-10,6551392242721	1.64997596104055e-26	8.79230940239481e-24	8.79230940239481e-24	TRUE
AT3G01500.1	2042	1481	-0,455312098724613	-9,31655450979499	1.20179595810406e-20	4.83326053716756e-18	4.83326053716756e-18	TRUE
AT4G28755.1	849	621	-0,443072158468215	-5,85445908246203	4.78565011045086e-09	7.55600978550074e-07	7.55600978550074e-07	TRUE
AT2G45960.1	1566	1150	-0,437351224594962	-7,85933888873046	3.86166162304894e-15	1.15931433091955e-12	1.15931433091955e-12	TRUE
AT5G38420.1	5688	4181	-0,435974294710937	-14,96879493858	1.17429783591904e-50	1.39056435403413e-47	1.39056435403413e-47	TRUE
AT2G30520.1	281	207	-0,43284023585726	-3,29514787921629	0.000983698990734822	0.0496861231931581	0.0496861231931581	TRUE
AT4G38770.1	403	298	-0,427368381201464	-3,9002282515316	9.61020415566509e-05	0.00669416671823534	0.00669416671823534	TRUE
AT5G14740.9	2269	1679	-0,426355251870965	-9,24369115616494	2.38137238702286e-20	9.399806005443e-18	9.399806005443e-18	TRUE
AT2G45180.1	541	402	-0,420333965783546	-4,45031567233419	8.57441608686649e-06	0.000791184757106317	0.000791184757106317	TRUE
AT1G55960.1	498	372	-0,412743994095709	-4,19811545876547	2.69145407185629e-05	0.00218963143288614	0.0021813737577855	TRUE
AT3G21055.2	3289	2460	-0,41089156574446	-10,7603757160169	5.29538271009079e-27	2.97029164383119e-24	2.97029164383119e-24	TRUE
AT4G16980.1	405	303	-0,410504987434694	-3,76661473819797	0.000165476053081746	0.0108526832967305	0.0108425337212972	TRUE
AT3G61430.2	838	630	-0,403499288447731	-5,33336789591981	9.64077072616416e-08	1.26847548165549e-05	1.26847548165549e-05	TRUE
AT5G38410.1	6097	4599	-0,398680221412193	-14,2676453059867	3.48136245235115e-46	3.71026203359323e-43	3.71026203359323e-43	TRUE
AT2G05070.1	5224	3944	-0,397396218304178	-13,1607527175792	1.47607961851736e-39	1.36794074211729e-36	1.36794074211729e-36	TRUE
AT2G41090.1	479	364	-0,387988078673142	-3,88691093923126	0.000101527982486987	0.00702619787892898	0.00702619787892898	TRUE
AT3G26520.1	883	682	-0,364542571759951	-4,97978795052821	6.36539789137728e-07	7.17875428860882e-05	7.17875428860882e-05	TRUE
AT3G26650.1	3283	2541	-0,361519247655285	-9,54032023469761	1.4239193506131e-21	6.45762573581238e-19	6.45762573581238e-19	TRUE
AT1G52230.1	1616	1251	-0,361246281721633	-6,68241550022566	2.35035490979295e-11	5.00978149022366e-09	5.00978149022366e-09	TRUE
AT4G38970.2	1084	841	-0,358087924234385	-5,42652598340321	5.74614635645286e-08	7.90187803792211e-06	7.90187803792211e-06	TRUE
AT1G55670.1	1814	1413	-0,352313863330241	-6,91639403438241	4.63284660797474e-12	1.08515522471408e-09	1.08515522471408e-09	TRUE
AT4G21280.1	1498	1167	-0,35213393588706	-6,28103663790128	3.36322863900557e-10	6.23367116873076e-08	6.23367116873076e-08	TRUE
AT3G27690.1	2175	1700	-0,347381527734046	-7,47529339476711	7.7031794722149e-14	2.16043776908238e-11	2.16043776908238e-11	TRUE
AT3G46780.1	790	618	-0,346146688295749	-4,48661677046199	7.23630647785414e-06	0.000673545295089349	0.000673545295089349	TRUE
AT1G51400.1	1943	1523	-0,343270832233711	-6,9858346563669	2.83167409545096e-12	7.01827131913223e-10	7.01827131913223e-10	TRUE
AT4G02890.4	641	505	-0,335941842115243	-3,92889467114568	8.53372046722427e-05	0.00610390106573441	0.00610390106573441	TRUE
AT5G66040.1	601	482	-0,310232717616883	-3,52881096067976	0.000417431201617479	0.0244438078639466	0.0244438078639466	TRUE
AT1G67740.1	1500	1206	-0,306633466618817	-5,51649590445687	3.45825544804202e-08	4.84952071546155e-06	4.84952071546155e-06	TRUE
AT1G29920.1	7095	5742	-0,297150226876391	-11,6833149377107	1.55125512715134e-31	1.03328134485096e-28	1.03328134485096e-28	TRUE
AT1G30380.1	3482	2823	-0,294587947337067	-8,10086102559263	5.45715626348253e-16	1.71057773170779e-13	1.71057773170779e-13	TRUE
AT1G06680.1	3146	2566	-0,285898373461664	-7,48281651733967	7.27464153578636e-14	2.06745312447048e-11	2.06745312447048e-11	TRUE
AT4G34620.1	1023	837	-0,281407490330644	-4,1981084059858	2.69153787613224e-05	0.0021813737577855	0.0021813737577855	TRUE
AT2G30570.1	2453	2010	-0,279252605626968	-6,45873910219666	1.05578948699441e-10	2.10319186124167e-08	2.10319186124167e-08	TRUE
AT5G02120.1	715	586	-0,278943450379162	-3,47982761581096	0.000501736503998402	0.0280695894559736	0.0280695894559736	TRUE
AT4G34350.1	654	537	-0,276269420648329	-3,29758743594978	0.000975193066733303	0.0493734922028987	0.0493734922028987	TRUE
AT4G28750.1	2832	2334	-0,270917577511306	-6,74388527391383	1.54206319929649e-11	3.35398745846987e-09	3.35398745846987e-09	TRUE
AT1G31330.1	3233	2666	-0,270097600172771	-7,18642756945409	6.65085463294285e-13	1.84107748702827e-10	1.84107748702827e-10	TRUE
AT5G64040.1	2095	1732	-0,266412186995647	-5,70593134032312	1.15708637228581e-08	1.73685183276563e-06	1.73685183276563e-06	TRUE
AT2G05100.1	3601	3012	-0,24957670265401	-7,03475263572514	1.99614814753067e-12	5.12625274272484e-10	5.12625274272484e-10	TRUE
AT3G08940.2	3585	3006	-0,246028982808562	-6,92353869106695	4.40498760865765e-12	1.04324789865042e-09	1.04324789865042e-09	TRUE
AT4G01150.1	1347	1143	-0,228825320383483	-3,95378221992474	7.69254319383412e-05	0.00567358332790915	0.00567358332790915	TRUE
AT5G42530.1	1775	1514	-0,221354692429332	-4,39729455994695	1.09608548498193e-05	0.000981641265226459	0.000980233009027578	TRUE
AT1G67090.1	11500	9852	-0,215046201355796	-10,9487999282394	6.73337653420084e-28	3.8789708331484e-25	3.8789708331484e-25	TRUE
AT1G12900.1	1921	1647	-0,21391783707483	-4,42697123926999	9.55654687849832e-06	0.000870503404765776	0.00086949213277992	TRUE
AT5G01530.1	3422	2934	-0,213871761951682	-5,91260757014982	3.36733789751436e-09	5.43748540041808e-07	5.43748540041808e-07	TRUE
AT4G05320.3	1898	1630	-0,211508901038328	-4,3525980082595	1.34533696966843e-05	0.00117044316361153	0.00117044316361153	TRUE
AT3G56940.1	1967	1691	-0,210021171004205	-4,40115875000681	1.0767430757925e-05	0.000968387285253886	0.000968387285253886	TRUE
AT1G15820.1	4095	3530	-0,206096141505486	-6,24372523542852	4.27270294934441e-10	7.85109166942035e-08	7.85109166942035e-08	TRUE
AT2G05100.2	2276	1963	-0,205341257976069	-4,63336821984347	3.59763803379952e-06	0.000363429643082639	0.000363429643082639	TRUE
AT2G06520.1	3525	3041	-0,204978314278379	-5,76065284561686	8.37892154317102e-09	1.28486843663806e-06	1.28486843663806e-06	TRUE
AT1G61520.1	3126	2704	-0,201123499853138	-5,32512342951054	1.00884511163271e-07	1.31923518738964e-05	1.31923518738964e-05	TRUE
AT1G23310.1	2322	2009	-0,200791281267933	-4,58000186343363	4.64971787274794e-06	0.000463124936717862	0.000463124936717862	TRUE
AT1G74470.1	1344	1164	-0,199342953006135	-3,45817461439314	0.000543848775223352	0.0302666753104066	0.0302666753104066	TRUE
AT1G20340.1	2947	2554	-0,198389408556936	-5,1020080299049	3.36068488423228e-07	4.09331418899492e-05	4.09331418899492e-05	TRUE
AT3G61470.1	4331	3767	-0,193185012255834	-6,03326155366444	1.60683021703138e-09	2.71822111714475e-07	2.71822111714475e-07	TRUE
AT1G32060.1	1608	1400	-0,191741452482257	-3,64373474574177	0.00026871034952623	0.0167472546788058	0.0167472546788058	TRUE
AT4G02770.1	1578	1379	-0,186375621635135	-3,51177866483088	0.000445118538041317	0.0255733197799209	0.0253717418637756	TRUE
AT4G03280.1	1676	1465	-0,1860223575254	-3,61275691728171	0.000302958688366543	0.0185030499786042	0.0185030499786042	TRUE
AT4G10340.1	6129	5361	-0,185050442827396	-6,89213117382846	5.4962654831725e-12	1.25970858896583e-09	1.25970858896583e-09	TRUE
AT5G54270.1	6335	5622	-0,164162038783487	-6,23953774554844	4.38865850295923e-10	7.99523555475008e-08	7.99523555475008e-08	TRUE
AT5G66570.1	5128	4552	-0,163796577447818	-5,59752200504254	2.17437261075529e-08	3.15284028559518e-06	3.15284028559518e-06	TRUE
AT1G60950.1	2190	1953	-0,157139793737403	-3,50717601706023	0.000452889469624162	0.0256056738595199	0.0255208703342758	TRUE
AT1G29930.1	20262	18332	-0,136313267489979	-9,39131453985003	5.92560259507568e-21	2.4765533198831e-18	2.4765533198831e-18	TRUE
AT2G34420.1	11873	12334	0.0630554	3.42631	0.000611839040829383	0.0335253191652399	0.0335253191652399	TRUE
AT1G07600.1	2876	3172	0.149428	4.03285	5.51034989726345e-05	0.00415028650389295	0.00415028650389295	TRUE
AT3G14420.5	804	963	0.268439	3.90501	9.42219762885159e-05	0.00658472598226137	0.00658472598226137	TRUE
AT1G31812.1	597	720	0.278365	3.4949	0.00047424374556681	0.0266013300967278	0.0266013300967278	TRUE
AT4G21960.1	1301	1609	0.314642	5.87135	4.32257288421048e-09	6.87579410648854e-07	6.87579410648854e-07	TRUE
AT4G19170.1	556	699	0.338307	4.14174	3.44684008291227e-05	0.00272108875434352	0.00272108875434352	TRUE
AT4G17090.1	670	843	0.339471	4.56349	5.03095011387131e-06	0.000494169132152843	0.000494169132152843	TRUE
AT1G54410.1	535	686	0.366769	4.4263	9.58623744796065e-06	0.00086949213277992	0.00086949213277992	TRUE
AT2G41430.2	535	689	0.373064	4.5072	6.56902026425342e-06	0.000619551623595406	0.000619551623595406	TRUE
AT5G19140.1	598	785	0.400646	5.14227	2.71436825720723e-07	3.42347688771433e-05	3.42347688771433e-05	TRUE
AT5G54770.1	1986	2611	0.402836	9.43556	3.88916900598415e-21	1.65795274725104e-18	1.65795274725104e-18	TRUE
AT3G09390.1	289	386	0.42563	3.81336	0.000137090028748682	0.00924706950246252	0.00924706950246252	TRUE
AT4G16190.1	204	276	0.444198	3.3542	0.000795954043904545	0.0420986611558942	0.0418229860481303	TRUE
AT1G20620.1	651	883	0.447855	6.04706	1.47513156097817e-09	2.51539433777998e-07	2.51539433777998e-07	TRUE
AT1G56280.1	331	451	0.454395	4.37878	1.19344308712242e-05	0.00105116691743861	0.00105116691743861	TRUE
AT5G21020.2	324	445	0.465911	4.45087	8.55211442447646e-06	0.000792557908511807	0.000791184757106317	TRUE
AT5G02380.1	3066	4222	0.469668	13.8396	1.47022328139086e-43	1.49227663061172e-40	1.49227663061172e-40	TRUE
AT1G19570.1	219	302	0.471717	3.70832	0.00020864269033909	0.0135585943432247	0.0135585943432247	TRUE
AT5G43150.1	205	283	0.473277	3.60063	0.000317444458661555	0.0193323675324887	0.0193142602388207	TRUE
AT1G76180.2	420	585	0.486146	5.30661	1.11683943421471e-07	1.44275348729009e-05	1.44275348729009e-05	TRUE
AT4G26530.1	665	931	0.493526	6.78863	1.13203154390157e-11	2.53992130086968e-09	2.53992130086968e-09	TRUE
AT5G15970.1	323	454	0.499257	4.78968	1.67048644051669e-06	0.000178926726028207	0.000178926726028207	TRUE
AT4G38740.1	453	643	0.513407	5.8479	4.97825145836339e-09	7.80231101728057e-07	7.80231101728057e-07	TRUE
AT5G42980.1	647	921	0.517535	7.05108	1.77536514698468e-12	4.6148668424364e-10	4.6148668424364e-10	TRUE
AT4G00780.1	170	243	0.523521	3.6586	0.000253594006817356	0.0158981066332704	0.0158981066332704	TRUE
AT5G20700.1	232	332	0.525158	4.28879	1.79652729384149e-05	0.00153171917072925	0.00152408228372781	TRUE
AT5G41700.1	462	673	0.550813	6.37726	1.80285359196441e-10	3.46196615429923e-08	3.46196615429923e-08	TRUE
AT5G42650.1	173	253	0.556464	3.94547	7.96447616453423e-05	0.00581379484407696	0.00581379484407696	TRUE
AT1G69490.1	142	208	0.558792	3.59085	0.000329606109805139	0.0199024199164208	0.0199024199164208	TRUE
AT4G04020.1	135	198	0.56064	3.51391	0.000441563719499574	0.0255065872117437	0.0253717418637756	TRUE
AT3G56240.3	247	363	0.563558	4.78061	1.74762454887874e-06	0.000186253086296752	0.000186253086296752	TRUE
AT3G23920.1	127	187	0.566309	3.44603	0.000568892805532036	0.0314143786267237	0.0314143786267237	TRUE
AT4G34881.1	201	296	0.566501	4.33712	1.44362412483159e-05	0.00124578332877674	0.00124578332877674	TRUE
AT5G19240.1	118	174	0.5684	3.33513	0.000852600167628189	0.0436855109927761	0.0436855109927761	TRUE
AT1G22710.1	183	270	0.569215	4.16009	3.18120607981117e-05	0.00253012714892444	0.00253012714892444	TRUE
AT5G22090.1	115	171	0.580462	3.36936	0.000753435566520485	0.0401486977509604	0.0401486977509604	TRUE
AT3G11410.1	139	208	0.589598	3.76863	0.000164144402951454	0.0107985739163897	0.0107985739163897	TRUE
AT5G46110.3	240	363	0.605034	5.09568	3.47483791597368e-07	4.20830512380562e-05	4.20830512380562e-05	TRUE
AT4G32020.1	102	158	0.639455	3.53159	0.000413066932132802	0.0242548806016823	0.0242548806016823	TRUE
AT1G67865.2	1058	1650	0.649226	11.5762	5.44133115024532e-31	3.51460525659027e-28	3.51460525659027e-28	TRUE
AT3G26740.1	164	257	0.656172	4.60872	4.05164293251604e-06	0.000405449620218683	0.000405449620218683	TRUE
AT4G34150.1	153	241	0.663601	4.50763	6.55553062070151e-06	0.00062102726746779	0.000619551623595406	TRUE
AT5G19140.3	232	367	0.669754	5.60849	2.0409541022982e-08	2.9796531979785e-06	2.9796531979785e-06	TRUE
AT5G45350.2	109	173	0.674543	3.8746	0.000106798864861422	0.00736704791107184	0.00736704791107184	TRUE
AT2G23120.1	196	312	0.678792	5.23262	1.67127606651195e-07	2.13312870405402e-05	2.13312870405402e-05	TRUE
AT5G13930.1	141	226	0.688727	4.51065	6.46278247145205e-06	0.000617731876139015	0.000617731876139015	TRUE
AT4G36040.1	180	289	0.691172	5.11685	3.10673778065805e-07	3.85000673225153e-05	3.85000673225153e-05	TRUE
AT2G18328.1	104	167	0.691364	3.89038	0.000100088027426199	0.00694910848400465	0.00694910848400465	TRUE
AT3G15353.1	4042	6623	0.720515	25.4862	2.80643035276773e-143	1.49547657423111e-139	1.49547657423111e-139	TRUE
AT1G13930.2	628	1030	0.721907	10.0396	1.02129944764165e-23	5.06255761080971e-21	5.06255761080971e-21	TRUE
AT3G08580.1	90	148	0.725699	3.82143	0.000132679170821175	0.00900654944602976	0.00900654944602976	TRUE
AT5G06320.1	137	229	0.749271	4.88808	1.0182468563575e-06	0.000113041311162813	0.000113041311162813	TRUE
AT1G67860.1	225	379	0.760372	6.36977	1.89312163622478e-10	3.60284711394029e-08	3.60284711394029e-08	TRUE
AT1G19770.1	61	104	0.777802	3.40246	0.000667822780213294	0.0359460670713292	0.0359460670713292	TRUE
AT1G67870.1	709	1219	0.78994	11.8121	3.38204025410247e-32	2.32542541987723e-29	2.32542541987723e-29	TRUE
AT1G20823.1	66	114	0.796595	3.63651	0.000276353870177224	0.0170738630226885	0.0170738630226885	TRUE
AT1G23130.1	1555	2691	0.799327	17.7425	1.97087125769467e-70	4.66768009530688e-67	4.66768009530688e-67	TRUE
AT1G13360.3	71	123	0.800867	3.79479	0.000147766124816449	0.00984260922019569	0.00984260922019569	TRUE
AT5G09220.1	221	393	0.838582	7.05724	1.69845348824669e-12	4.52531701274729e-10	4.52531701274729e-10	TRUE
AT2G23810.1	65	117	0.856096	3.91862	8.90586930126394e-05	0.00630659814473226	0.00630659814473226	TRUE
AT2G37970.1	123	222	0.86	5.41901	5.99284964615123e-08	8.18830706459702e-06	8.18830706459702e-06	TRUE
AT1G64370.1	371	673	0.867286	9.50516	1.99736100359405e-21	8.86953120658484e-19	8.86953120658484e-19	TRUE
AT4G29190.1	57	104	0.875649	3.76608	0.000165829978566403	0.0108425337212972	0.0108425337212972	TRUE
AT5G37770.2	54	99	0.882568	3.69902	0.000216430467982406	0.0139794406819545	0.0139794406819545	TRUE
AT5G67300.1	43	79	0.885615	3.31395	0.000919869066541165	0.0466833551269641	0.0466833551269641	TRUE
AT1G78070.2	47	87	0.896454	3.51367	0.000441958366957422	0.0254603853829661	0.0253717418637756	TRUE
AT1G19960.1	95	177	0.905849	5.05624	4.27613286159362e-07	4.92679848350638e-05	4.92679848350638e-05	TRUE
AT1G68840.2	93	174	0.911884	5.04132	4.62336121627547e-07	5.2982228131673e-05	5.2982228131673e-05	TRUE
AT3G57520.1	223	419	0.918006	7.86812	3.60005429020364e-15	1.09621653136701e-12	1.09621653136701e-12	TRUE
AT5G20230.1	46	87	0.927481	3.61579	0.000299435209683055	0.0183932607907617	0.018381823305563	TRUE
AT5G11670.1	66	126	0.940985	4.40451	1.06021949273196e-05	0.000957566885067027	0.000957566885067027	TRUE
AT1G09070.1	250	478	0.943182	8.59695	8.18627865798206e-18	2.86050048516209e-15	2.86050048516209e-15	TRUE
AT4G08300.1	38	73	0.949996	3.37928	0.000726755443886903	0.0388240408181688	0.0388240408181688	TRUE
AT1G22160.1	51	98	0.950384	3.91678	8.97404842454842e-05	0.00633383583341886	0.00633383583341886	TRUE
AT1G25560.1	39	76	0.970624	3.51032	0.000447561573576338	0.0253717418637756	0.0253717418637756	TRUE
AT3G52800.1	78	153	0.980085	5.02113	5.13676099122413e-07	5.85508345069211e-05	5.85508345069211e-05	TRUE
AT3G56880.1	35	69	0.987341	3.39251	0.000692552923544748	0.0371832885777237	0.0371832885777237	TRUE
AT1G73480.1	71	140	0.987635	4.83373	1.34001140652832e-06	0.000144254258233086	0.000144254258233086	TRUE
AT5G47220.1	40	79	0.989952	3.638	0.000274763395428139	0.017024947016136	0.017024947016136	TRUE
AT5G54940.1	216	430	1.0014	8.5701	1.03396593381331e-17	3.55467481923075e-15	3.55467481923075e-15	TRUE
AT5G63850.1	69	141	1.03913	5.05853	4.22511697093441e-07	4.92122230794902e-05	4.92122230794902e-05	TRUE
AT1G29395.1	60	123	1.04372	4.7417	2.1192776835471e-06	0.0002203531893893	0.0002203531893893	TRUE
AT2G42540.1	127	261	1.04732	6.92711	4.29510363702806e-12	1.02865319127251e-09	1.02865319127251e-09	TRUE
AT1G20440.1	89	183	1.04807	5.80357	6.49168571703739e-09	1.01000205152301e-06	1.01000205152301e-06	TRUE
AT3G57530.1	36	75	1.06699	3.76989	0.000163322542450147	0.0107777708740708	0.0107777708740708	TRUE
AT5G66053.1	103	218	1.08978	6.53907	6.19009202134041e-11	1.29354717093011e-08	1.29354717093011e-08	TRUE
AT3G25760.1	39	83	1.09774	4.05846	4.93983386309189e-05	0.00378750211481308	0.00378750211481308	TRUE
AT2G06050.3	43	92	1.1054	4.29696	1.73160174835473e-05	0.00148229282193498	0.00148229282193498	TRUE
AT3G15356.1	45	97	1.11616	4.44684	8.71419051373089e-06	0.000800616253449025	0.000800616253449025	TRUE
AT3G54500.8	27	59	1.13585	3.51722	0.000436098145228241	0.0252593259933151	0.0252593259933151	TRUE
AT1G20450.1	170	373	1.14174	8.88153	6.59477194053646e-19	2.42357868814715e-16	2.42357868814715e-16	TRUE
AT2G21650.1	50	110	1.1456	4.83567	1.32698773697598e-06	0.000143577378749457	0.000143577378749457	TRUE
AT1G73600.2	237	526	1.15827	10.6698	1.41004161978248e-26	7.70641977581119e-24	7.70641977581119e-24	TRUE
AT1G18740.1	29	65	1.17249	3.78668	0.000152672330520415	0.0101377281153976	0.0101377281153976	TRUE
AT5G49480.1	22	50	1.19252	3.36617	0.000762204736259991	0.0404139153069197	0.0404139153069197	TRUE
AT1G78900.2	31	71	1.20365	4.04091	5.32434702824566e-05	0.00402441336549845	0.00402441336549845	TRUE
AT1G32640.1	24	55	1.2045	3.55853	0.000372939502302047	0.0222044846133188	0.0222044846133188	TRUE
AT5G18130.1	28	65	1.22311	3.91568	9.01496857670208e-05	0.00634171799380874	0.00634171799380874	TRUE
AT3G62550.1	47	110	1.23487	5.13245	2.85987961566934e-07	3.5857843534113e-05	3.5857843534113e-05	TRUE
AT2G29170.1	20	49	1.30088	3.5675	0.000360402763669755	0.0216393941059742	0.0216393941059742	TRUE
AT2G40000.1	93	233	1.33313	7.92836	2.22065602226584e-15	6.8598961035647e-13	6.8598961035647e-13	TRUE
AT1G73500.1	21	53	1.3437	3.80406	0.00014234365164637	0.00954105325422128	0.00954105325422128	TRUE
AT3G15210.1	47	119	1.34833	5.7153	1.09512609626447e-08	1.65550444977852e-06	1.65550444977852e-06	TRUE
AT2G17840.1	26	69	1.41618	4.5175	6.25736005707772e-06	0.000600791124399152	0.000600791124399152	TRUE
AT1G19020.1	21	56	1.42314	4.08479	4.411757697572e-05	0.0034195132844999	0.0034195132844999	TRUE
AT2G06050.1	15	40	1.42314	3.45225	0.000555927918919967	0.0308583426869247	0.0308583426869247	TRUE
AT1G80130.1	50	135	1.44106	6.40238	1.52970550228686e-10	2.96415207102222e-08	2.96415207102222e-08	TRUE
AT3G04720.1	44	119	1.44349	6.01857	1.75959969024429e-09	2.93014589043414e-07	2.93014589043414e-07	TRUE
AT3G52400.1	31	84	1.44622	5.06373	4.11142145865703e-07	4.81510705446564e-05	4.81510705446564e-05	TRUE
AT5G23020.1	14	38	1.44867	3.41009	0.000649419039130133	0.0352223074276305	0.035209029808499	TRUE
ATCG00790.1	15	41	1.45876	3.56058	0.000370033973686627	0.0221552644638496	0.0221552644638496	TRUE
AT3G47810.1	13	36	1.47758	3.36846	0.000755900479497767	0.0401795978067205	0.0401795978067205	TRUE
AT4G27280.1	18	50	1.48203	3.97866	6.93033938604971e-05	0.0051291730560295	0.0051291730560295	TRUE
AT3G04640.1	16	45	1.49995	3.80828	0.000139934645600967	0.00940917025547193	0.00940917025547193	TRUE
AT3G15840.2	17	48	1.5056	3.94413	8.0090799312268e-05	0.00582640063938905	0.00582640063938905	TRUE
AT1G74450.1	17	49	1.53535	4.04284	5.28070146895757e-05	0.00400562817832137	0.00400562817832137	TRUE
AT5G52310.1	26	76	1.55559	5.08352	3.7050100954455e-07	4.4366455159787e-05	4.4366455159787e-05	TRUE
AT2G40140.2	16	47	1.56269	4.01094	6.04787125082888e-05	0.0045231710775936	0.0045231710775936	TRUE
AT4G00050.2	12	36	1.59306	3.55976	0.000371195384894903	0.0221625479804898	0.0221625479804898	TRUE
AT4G32940.1	82	249	1.61055	9.43687	3.84066933720459e-21	1.670691161684e-18	1.65795274725104e-18	TRUE
AT5G22300.1	28	86	1.62701	5.58636	2.31877383164247e-08	3.3170915584872e-06	3.3170915584872e-06	TRUE
AT3G22840.1	33	102	1.63613	6.10835	1.00667285607662e-09	1.7733249526672e-07	1.77213085684337e-07	TRUE
AT4G17500.1	19	59	1.64281	4.65919	3.17453715198179e-06	0.000323757221983215	0.000323757221983215	TRUE
AT1G72520.1	13	41	1.66521	3.92165	8.7944469006239e-05	0.00625888599955921	0.00624845452289328	TRUE
AT1G74930.1	13	41	1.66521	3.92165	8.7944469006239e-05	0.00625888599955921	0.00624845452289328	TRUE
AT2G38470.1	33	105	1.67795	6.31005	2.789510681725e-10	5.26180709566091e-08	5.26180709566091e-08	TRUE
AT1G64360.1	176	574	1.71357	14.9764	1.04682318719915e-50	1.31253154324411e-47	1.31253154324411e-47	TRUE
AT1G17420.1	10	33	1.73057	3.6152	0.000300111400907151	0.018381823305563	0.018381823305563	TRUE
AT1G15125.1	34	114	1.75353	6.78167	1.18792867985747e-11	2.63757289699604e-09	2.63757289699604e-09	TRUE
AT1G23710.1	14	47	1.75533	4.35747	1.31574396186307e-05	0.00115411862333791	0.00115411862333791	TRUE
AT3G55980.1	47	163	1.80224	8.26455	1.40223601250113e-16	4.52858494037297e-14	4.52858494037297e-14	TRUE
AT1G55490.1	32	113	1.82828	6.94908	3.67675162894946e-12	9.00804149092618e-10	9.00804149092618e-10	TRUE
AT1G73540.1	33	118	1.84635	7.14893	8.7455693176227e-13	2.38989500006574e-10	2.38989500006574e-10	TRUE
AT1G60190.1	9	33	1.88257	3.8305	0.000127880998991519	0.00876457714953128	0.00876457714953128	TRUE
AT1G11210.1	7	26	1.90118	3.42261	0.00062023680093919	0.0338983266974842	0.0338983266974842	TRUE
AT1G64230.2	8	30	1.91499	3.69432	0.000220473382783585	0.0141547896205786	0.0141547896205786	TRUE
AT1G76600.1	9	34	1.92564	3.94749	7.89751284220259e-05	0.00578472461276798	0.00578472461276798	TRUE
ATCG00470.1	24	91	1.93093	6.47	9.80033662637084e-11	1.97069976595372e-08	1.97069976595372e-08	TRUE
AT4G13395.1	8	31	1.9623	3.81674	0.000135224524961633	0.00915019285573716	0.00915019285573716	TRUE
AT2G47880.1	69	271	1.98172	11.3592	6.67701901716514e-30	4.18590177502573e-27	4.18590177502573e-27	TRUE
AT5G59550.1	14	55	1.9821	5.11762	3.09413854896927e-07	3.85681655972398e-05	3.85000673225153e-05	TRUE
AT5G09660.2	19	75	1.98899	5.98974	2.10173491062392e-09	3.47275035813557e-07	3.47275035813557e-07	TRUE
AT5G22250.1	6	24	2.0081	3.4095	0.000650826072932143	0.035209029808499	0.035209029808499	TRUE
AT4G11280.1	20	81	2.02602	6.30007	2.97516993191367e-10	5.5627848332228e-08	5.5627848332228e-08	TRUE
AT2G26560.1	9	37	2.04763	4.28725	1.80902096074659e-05	0.00153013022929816	0.00152408228372781	TRUE
AT2G37270.2	9	37	2.04763	4.28725	1.80902096074659e-05	0.00153013022929816	0.00152408228372781	TRUE
AT3G46620.1	9	37	2.04763	4.28725	1.80902096074659e-05	0.00153013022929816	0.00152408228372781	TRUE
AT3G54810.1	6	25	2.06699	3.54549	0.000391881094907926	0.0231383532907547	0.0231383532907547	TRUE
AT4G05320.4	19	81	2.10002	6.44697	1.14108880990663e-10	2.25206555399629e-08	2.25206555399629e-08	TRUE
AT2G01180.6	7	30	2.10763	3.93247	8.40771642896445e-05	0.00603402275028206	0.00603402275028206	TRUE
AT1G07135.1	7	31	2.15494	4.05383	5.03856657187745e-05	0.00383560880284171	0.00383560880284171	TRUE
AT4G01390.1	18	82	2.19573	6.6707	2.54577956939238e-11	5.37260312095036e-09	5.37260312095036e-09	TRUE
AT1G32920.1	7	32	2.20074	4.17299	3.00632061884524e-05	0.00241354892620288	0.00240901218010099	TRUE
AT4G16990.17	7	32	2.20074	4.17299	3.00632061884524e-05	0.00241354892620288	0.00240901218010099	TRUE
AT5G15500.2	5	23	2.20973	3.54673	0.000390039042138217	0.0231256806207958	0.0230935616199336	TRUE
AT5G61600.1	5	23	2.20973	3.54673	0.000390039042138217	0.0231256806207958	0.0230935616199336	TRUE
AT3G04870.3	6	28	2.23049	3.93589	8.28893792103122e-05	0.00597897501816516	0.00596887539820204	TRUE
AT4G00883.1	6	28	2.23049	3.93589	8.28893792103122e-05	0.00597897501816516	0.00596887539820204	TRUE
AT3G44260.1	21	104	2.31622	7.761	8.42645744737018e-15	2.49458250681521e-12	2.49458250681521e-12	TRUE
AT4G34410.1	4	20	2.33003	3.41544	0.000636779040296537	0.0346690810828114	0.0346248603161242	TRUE
AT5G04475.1	4	20	2.33003	3.41544	0.000636779040296537	0.0346690810828114	0.0346248603161242	TRUE
AT2G21370.2	5	26	2.38661	3.94986	7.8196311205088e-05	0.00574742887357397	0.00574742887357397	TRUE
AT1G34060.1	4	22	2.46753	3.70422	0.000212039429906504	0.0137374481716022	0.0137374481716022	TRUE
ATCG00670.1	8	45	2.49995	5.33733	9.43262194519685e-08	1.24879712274454e-05	1.24879712274454e-05	TRUE
AT2G26020.1	17	101	2.57885	8.13656	4.06652095751261e-16	1.29369991357285e-13	1.29369991357285e-13	TRUE
ATCG00905.1	6	36	2.59306	4.87239	1.10258615413828e-06	0.000120212909848887	0.000119906244262538	TRUE
ATCG01230.1	6	36	2.59306	4.87239	1.10258615413828e-06	0.000120212909848887	0.000119906244262538	TRUE
AT1G74810.7	3	18	2.59306	3.44528	0.00057046630399078	0.0314198689136007	0.0314198689136007	TRUE
ATCG00480.1	21	130	2.63815	9.34686	9.0286172820237e-21	3.7008649493526e-18	3.7008649493526e-18	TRUE
AT1G45249.7	5	31	2.64037	4.56627	4.96467865626207e-06	0.00048991724795475	0.00048991724795475	TRUE
ATMG00510.1	3	19	2.67106	3.59722	0.000321642158085623	0.0194767119306678	0.0194767119306678	TRUE
AT1G80840.1	11	70	2.67795	6.91424	4.70389685841764e-12	1.08982132105622e-09	1.08982132105622e-09	TRUE
AT3G04640.2	8	51	2.68052	5.90475	3.53175672902678e-09	5.66010486309819e-07	5.66010486309819e-07	TRUE
AT2G41310.1	22	142	2.69841	9.88811	4.6880029673758e-23	2.22055073888034e-20	2.22055073888034e-20	TRUE
AT4G27657.1	4	26	2.70854	4.23943	2.24087301201082e-05	0.00184417792474945	0.00184417792474945	TRUE
AT1G28370.2	7	46	2.72431	5.65635	1.54627236110566e-08	2.27302037082532e-06	2.27302037082532e-06	TRUE
AT1G18300.1	9	60	2.74506	6.48588	8.82164682104164e-11	1.79079430467145e-08	1.79079430467145e-08	TRUE
AT2G30020.1	6	41	2.78069	5.39761	6.75330733979426e-08	9.1105535409946e-06	9.1105535409946e-06	TRUE
AT5G28840.2	9	67	2.90426	7.05397	1.73887376206881e-12	4.5758141035181e-10	4.5758141035181e-10	TRUE
AT1G76650.3	2	15	2.91499	3.34372	0.000826624935618081	0.0429744158602424	0.0428698552377114	TRUE
AT3G24170.2	2	15	2.91499	3.34372	0.000826624935618081	0.0429744158602424	0.0428698552377114	TRUE
ATCG00780.1	2	15	2.91499	3.34372	0.000826624935618081	0.0429744158602424	0.0428698552377114	TRUE
AT2G47885.1	29	221	2.93802	12.885	5.46442960659851e-38	4.65897268258589e-35	4.65897268258589e-35	TRUE
AT2G35750.1	14	109	2.96893	9.09516	9.44442116128501e-20	3.66014249186891e-17	3.66014249186891e-17	TRUE
AT5G44420.1	45	351	2.97157	16.3291	6.12732199582576e-60	1.00464514108482e-56	1.00464514108482e-56	TRUE
AT3G06400.1	2	16	3.0081	3.50665	0.000453784182814475	0.0255545835051269	0.0255208703342758	TRUE
AT3G57050.5	2	16	3.0081	3.50665	0.000453784182814475	0.0255545835051269	0.0255208703342758	TRUE
ATCG00900.1	4	33	3.05249	5.07122	3.95267602801253e-07	4.69366515526948e-05	4.68062719650484e-05	TRUE
ATCG01240.1	4	33	3.05249	5.07122	3.95267602801253e-07	4.69366515526948e-05	4.68062719650484e-05	TRUE
AT2G16586.1	11	92	3.07223	8.49315	2.01106666749128e-17	6.80410889167884e-15	6.80410889167884e-15	TRUE
AT1G27730.1	15	126	3.07849	9.94893	2.54911318791445e-23	1.23487153637265e-20	1.23487153637265e-20	TRUE
AT4G24570.1	19	162	3.10002	11.3177	1.07236695234885e-29	6.53071473980451e-27	6.53071473980451e-27	TRUE
AT5G04340.1	6	52	3.12358	6.43438	1.23974976642298e-10	2.42433635516568e-08	2.42433635516568e-08	TRUE
AT2G41100.2	3	26	3.12358	4.54977	5.37043233450112e-06	0.000523893662287832	0.000522697558036033	TRUE
AT5G26030.2	3	26	3.12358	4.54977	5.37043233450112e-06	0.000523893662287832	0.000522697558036033	TRUE
AT4G25080.6	3	29	3.28112	4.91152	9.03751672088081e-07	0.000100855847594542	0.000100855847594542	TRUE
ATCG00750.1	2	20	3.33003	4.10465	4.04932091580599e-05	0.00315004654454032	0.00315004654454032	TRUE
AT4G29780.1	7	79	3.50452	8.32968	8.10617797813136e-17	2.69973724381047e-14	2.69973724381047e-14	TRUE
ATCG00430.1	3	36	3.59306	5.67721	1.36911003258367e-08	2.02656807948062e-06	2.02656807948062e-06	TRUE
AT4G16260.1	2	25	3.65196	4.75972	1.93863524181531e-06	0.000204564406828185	0.000204564406828185	TRUE
ATMG00080.1	1	13	3.70854	3.45145	0.000557592888695914	0.0308703699287102	0.0308703699287102	TRUE
ATCG00540.1	3	40	3.74506	6.07532	1.23742511827879e-09	2.1270739029123e-07	2.1270739029123e-07	TRUE
AT5G17220.1	2	27	3.76299	4.99971	5.74177919184531e-07	6.50989486564802e-05	6.50989486564802e-05	TRUE
AT5G09730.1	1	15	3.91499	3.77629	0.00015917890472588	0.0105369514106588	0.0105369514106588	TRUE
ATCG00120.1	6	96	4.0081	9.62414	6.32321774197861e-22	2.92998665587552e-19	2.92998665587552e-19	TRUE
AT2G25670.2	1	17	4.09556	4.07604	4.58095949713552e-05	0.00353139789082979	0.00352502352640591	TRUE
ATCG00150.1	1	17	4.09556	4.07604	4.58095949713552e-05	0.00353139789082979	0.00352502352640591	TRUE
ATCG00730.1	8	148	4.21755	12.126	7.68708335719108e-34	5.65000626753545e-31	5.65000626753545e-31	TRUE
ATCG00130.1	3	57	4.25603	7.54342	4.57802719446221e-14	1.31865742770219e-11	1.31865742770219e-11	TRUE
AT4G27652.1	1	19	4.25603	4.35517	1.32962763651054e-05	0.00116151692918944	0.00116151692918944	TRUE
ATCG01060.1	9	173	4.2728	13.1555	1.58243151334608e-39	1.40539698779048e-36	1.40539698779048e-36	TRUE
AT5G41520.2	4	80	4.33003	8.97624	2.80181099164003e-19	1.06643930869299e-16	1.06643930869299e-16	TRUE
AT2G01008.1	1	20	4.33003	4.48808	7.18676183212487e-06	0.000673344300886776	0.000671867668647989	TRUE
ATMG01190.1	1	20	4.33003	4.48808	7.18676183212487e-06	0.000673344300886776	0.000671867668647989	TRUE
AT5G44430.1	11	223	4.34957	15.0036	6.95424532309529e-51	9.264358691361e-48	9.264358691361e-48	TRUE
AT2G07671.1	2	42	4.40042	6.52946	6.60058984314487e-11	1.36593759715178e-08	1.36593759715178e-08	TRUE
ATCG00440.1	1	21	4.40042	4.61701	3.8930083048722e-06	0.000391412603860146	0.000391412603860146	TRUE
ATMG00640.1	1	22	4.46753	4.74227	2.11341703552141e-06	0.0002208210005497	0.0002203531893893	TRUE
AT1G07170.6	0	11	4.46753	3.35328	0.00079859044436261	0.0419776949977535	0.0418229860481303	TRUE
AT1G46768.1	0	11	4.46753	3.35328	0.00079859044436261	0.0419776949977535	0.0418229860481303	TRUE
AT3G44310.2	0	11	4.46753	3.35328	0.00079859044436261	0.0419776949977535	0.0418229860481303	TRUE
AT4G18740.3	0	11	4.46753	3.35328	0.00079859044436261	0.0419776949977535	0.0418229860481303	TRUE
ATCG00680.1	13	297	4.52198	17.4716	2.3590585603279e-68	5.02833332133891e-65	5.02833332133891e-65	TRUE
AT1G30230.2	0	12	4.59306	3.52332	0.000426176558271729	0.0248195446436118	0.0247519164565719	TRUE
AT5G61510.2	0	12	4.59306	3.52332	0.000426176558271729	0.0248195446436118	0.0247519164565719	TRUE
ATCG00300.1	0	12	4.59306	3.52332	0.000426176558271729	0.0248195446436118	0.0247519164565719	TRUE
AT1G18330.2	0	13	4.70854	3.68491	0.000228786240082246	0.014556951365233	0.014470559962472	TRUE
AT4G01800.2	0	13	4.70854	3.68491	0.000228786240082246	0.014556951365233	0.014470559962472	TRUE
AT4G15540.2	0	13	4.70854	3.68491	0.000228786240082246	0.014556951365233	0.014470559962472	TRUE
AT5G51190.1	0	13	4.70854	3.68491	0.000228786240082246	0.014556951365233	0.014470559962472	TRUE
ATCG00520.1	0	13	4.70854	3.68491	0.000228786240082246	0.014556951365233	0.014470559962472	TRUE
ATCG00330.1	18	493	4.78362	22.7575	1.21063555347667e-114	4.30078280372589e-111	4.30078280372589e-111	TRUE
AT3G04940.2	0	14	4.81545	3.83905	0.000123511119122384	0.00849238549707615	0.00849238549707615	TRUE
ATCG00720.1	9	270	4.91499	16.9141	3.54125467546441e-64	6.86198576432035e-61	6.86198576432035e-61	TRUE
AT4G38520.2	0	15	4.91499	3.98658	6.70337682694668e-05	0.00497848352147625	0.00497848352147625	TRUE
ATCG00340.1	7	217	4.9623	15.1843	4.49478853858187e-52	6.38709451332483e-49	6.38709451332483e-49	TRUE
ATCG00420.1	1	31	4.9623	5.739	9.52396254039786e-09	1.45002329677557e-06	1.45002329677557e-06	TRUE
AT4G02380.2	0	16	5.0081	4.12817	3.65662623087965e-05	0.00287075462656353	0.00286547750408823	TRUE
AT4G05050.3	0	16	5.0081	4.12817	3.65662623087965e-05	0.00287075462656353	0.00286547750408823	TRUE
ATCG00270.1	7	229	5.03995	15.6308	4.48967380238217e-55	6.83552836412686e-52	6.83552836412686e-52	TRUE
ATCG00280.1	19	638	5.07758	26.1151	2.4534093901553e-150	1.74314737170534e-146	1.74314737170534e-146	TRUE
ATCG00490.1	60	2027	5.08634	46.5655	0	0	0	TRUE
AT2G38790.1	0	17	5.09556	4.26441	2.00431183033031e-05	0.00166557140988267	0.0016623309985794	TRUE
AT5G44520.2	0	17	5.09556	4.26441	2.00431183033031e-05	0.00166557140988267	0.0016623309985794	TRUE
AT5G61160.1	1	35	5.13738	6.12452	9.09591386858628e-10	1.61566170090764e-07	1.61566170090764e-07	TRUE
AT1G67480.3	0	18	5.17802	4.39579	1.10371063648425e-05	0.000982279424495277	0.000980233009027578	TRUE
AT5G53620.3	0	18	5.17802	4.39579	1.10371063648425e-05	0.000982279424495277	0.000980233009027578	TRUE
AT1G10430.2	0	19	5.25603	4.52273	6.10471843783904e-06	0.00059012278232444	0.000588787662907417	TRUE
AT1G22690.3	0	19	5.25603	4.52273	6.10471843783904e-06	0.00059012278232444	0.000588787662907417	TRUE
ATCG00140.1	8	312	5.2935	18.3392	4.03010589284851e-75	1.07377133882582e-71	1.07377133882582e-71	TRUE
AT4G02570.3	0	20	5.33003	4.6456	3.39092832844945e-06	0.000344179225337619	0.000344179225337619	TRUE
ATCG00710.1	5	206	5.37267	14.9183	2.50515893796312e-50	2.81039277698336e-47	2.81039277698336e-47	TRUE
ATCG00350.1	6	253	5.40613	16.5397	1.90095240336499e-61	3.37656670647706e-58	3.37656670647706e-58	TRUE
AT1G07901.1	0	22	5.46753	4.88036	1.05893670607902e-06	0.000116647213902193	0.00011634657675296	TRUE
AT5G42800.1	0	22	5.46753	4.88036	1.05893670607902e-06	0.000116647213902193	0.00011634657675296	TRUE
AT4G30097.1	0	24	5.59306	5.1022	3.3573360439746e-07	4.11273665386889e-05	4.09331418899492e-05	TRUE
ATMG00030.1	10	489	5.61986	23.0348	2.0915432840945e-117	8.91624902009483e-114	8.91624902009483e-114	TRUE
AT3G46130.3	0	25	5.65196	5.20881	1.90055549995377e-07	2.41132979056635e-05	2.41132979056635e-05	TRUE
ATCG00020.1	97	4887	5.66292	72.8611	0	0	0	TRUE
AT5G19470.1	0	26	5.70854	5.3128	1.07956046350183e-07	1.40309946826473e-05	1.40309946826473e-05	TRUE
ATCG00580.1	6	350	5.87435	19.4912	1.30398016942265e-84	3.97061961589198e-81	3.97061961589198e-81	TRUE
AT3G04400.2	0	33	6.05249	5.97885	2.24716737899973e-09	3.67037338569955e-07	3.65636432697551e-07	TRUE
AT4G31030.1	0	33	6.05249	5.97885	2.24716737899973e-09	3.67037338569955e-07	3.65636432697551e-07	TRUE
AT2G31141.2	2	170	6.41749	13.5068	1.42652525112211e-41	1.38210844216672e-38	1.38210844216672e-38	TRUE
ATCG00700.1	0	153	8.26549	11.9811	4.46234801264275e-33	3.17049826298267e-30	3.17049826298267e-30	TRUE
